# Supplementary material for: Delayed Viral Clearance Accompanied by Early Impaired Humoral and Virus-Specific T-Cell Response in Patients with Coronavirus Disease 2019 and Interstitial Lung Disease
Source: Vaccines (Basel). 2025 Jun 19;13(6):655. doi: 10.3390/vaccines13060655 (PMC12197558; doi:10.3390/vaccines13060655)
Supplement: Supplementary file 1 [file vaccines-13-00655-s001.zip]

Archive with 1 entries (1 files):
- vaccines-3606810-supplementary.pdf
